# Supplementary material for: Apigenin mitigates intestinal barrier dysfunction in sepsis by modulating the AKT signaling pathway
Source: BMC Gastroenterol. 2025 Aug 30;25:626. doi: 10.1186/s12876-025-04196-0 (PMC12398084; doi:10.1186/s12876-025-04196-0)
Supplement: Supplementary file 1 — Supplementary Material 1 [file 12876_2025_4196_MOESM1_ESM.zip › Supplementary Materials/Figure 1/Figure1-B-C.xlsx]

## Sheet: Sheet1
	Chiu's score	Normal	0	0	0	0	0	0			0	0
		Model	4	4	3	5	4	3			3.83333	0.752773	5.87369e-05
		Apigenin	1	2	3	1	1	2			1.66667	0.816497	0.00237769
		Normal	11.4	11.7	11.7	12.1	11.8	11.4			11.6833	0.263944
	Colonic length (cm)	Model	9.6	9.4	9.7	8.9	9.5	9.3			9.4	0.282843	1.3501e-06
		Apigenin	10	11.2	9.5	10.2	10.3	11.2			10.4	0.678233	0.0134009
