# Supplementary material for: Apigenin mitigates intestinal barrier dysfunction in sepsis by modulating the AKT signaling pathway
Source: BMC Gastroenterol. 2025 Aug 30;25:626. doi: 10.1186/s12876-025-04196-0 (PMC12398084; doi:10.1186/s12876-025-04196-0)
Supplement: Supplementary file 1 — Supplementary Material 1 [file 12876_2025_4196_MOESM1_ESM.zip › Supplementary Materials/Figure 2/Figure2-elisa.xls]

## Sheet: IL-6
		标准曲线
		120	2.333	120
		60	1.285	60
		30	0.698	30
		15	0.355	15
		7.5	0.192	7.5
		0	0.057	0
	Normal group	0.31	0.296	0.379	0.271	0.293	0.308
	Model group	0.415	0.414	0.415	0.479	0.434	0.457
	Apigenin	0.29	0.288	0.373	0.383	0.298	0.367
	Normal group	12.0877	11.3558	15.6949	10.0488	11.1989	11.9831		12.0616	1.92363	7.45407e-05
	Model group	17.577	17.5247	17.577	20.9228	18.5703	19.7727		18.6574	1.41431
	Apigenin	11.0421	10.9376	15.3813	15.9041	11.4603	15.0676		13.2988	2.37911	0.00139073
	软件版本	3.11.19
	实验文件路径:
	方案文件路径:
	板编号	板 2
	日期	2023-08-31
	时间	1899-12-31 12:05:24
	检测仪类型:	Synergy H1
	检测仪序列号:	21122304
	检测类型	检测仪
	程序详细信息
	板类型	96 WELL PLATE (使用板盖)
	完成后弹出板
	检测	吸收光 终点
		A1..C12
		波长: 450
		检测速度: 正常, 延迟: 100 msec, 测量值/数据点: 8
	结果
	实际温度:	28.3
			1	2	3	4	5	6	7	8	9	10	11	12
		A	2.333	1.285	0.698	0.355	0.192	0.057	0.31	0.296	0.379	0.271	0.293	0.308
		B	0.415	0.414	0.415	0.479	0.434	0.457	0.29	0.288	0.373	0.383	0.298	0.367
		C
		D
		E
		F
		G
		H

## Sheet: TNF-α
	软件版本	3.11.19
	实验文件路径:
	方案文件路径:
	板编号	板 2
	日期	2023-08-31
	时间	1899-12-31 12:09:15
	检测仪类型:	Synergy H1
	检测仪序列号:	21122304
	检测类型	检测仪
	程序详细信息
	板类型	96 WELL PLATE (使用板盖)
	完成后弹出板
	检测	吸收光 终点
		A1..C12
		波长: 450
		检测速度: 正常, 延迟: 100 msec, 测量值/数据点: 8
	结果
	实际温度:	28.3
			1	2	3	4	5	6	7	8	9	10	11	12
		A	1.656	0.98	0.561	0.31	0.158	0.049	0.318	0.298	0.307	0.324	0.297	0.329
		B	0.345	0.35	0.381	0.402	0.368	0.332	0.324	0.32	0.313	0.326	0.323	0.35
		C
		D
		E
		F
		G
		H
				1.656	640
				0.98	320
				0.561	160
				0.31	80
				0.158	40
				0.049	0
	Normal group	0.318	0.298	0.307	0.324	0.297	0.329
	Model group	0.345	0.35	0.381	0.402	0.368	0.332
	Apigenin	0.324	0.32	0.313	0.326	0.323	0.35
	Normal group	87.9051	80.0139	83.5649	90.2724	79.6193	92.2452		85.6035	5.33702	0.00307718
	Model group	98.5582	100.531	112.762	121.048	107.633	93.4289		105.66	10.1732
	Apigenin	90.2724	88.6942	85.9323	91.0616	89.8779	100.531		91.0616	4.97208	0.0152276

## Sheet: IL-10
	IL-10	标曲吸光度	标曲浓度（pg/ml）
		0.058	0
		0.161	20
		0.247	40
		0.445	80
		0.71	160
		1.519	320
	Normal group	0.421	0.408	0.398	0.425	0.492	0.448
	Model group	0.314	0.309	0.324	0.351	0.309	0.325
	Apigenin	0.395	0.328	0.357	0.359	0.395	0.361
	Normal group	80.5752	77.6841	75.4602	81.4647	96.3649	86.5797		83.0215	7.54686	0.000168697
	Model group	56.7795	55.6675	59.0034	65.0079	55.6675	59.2257		58.5586	3.52472
	Apigenin	74.793	59.8929	66.3422	66.787	74.793	67.2318		68.3067	5.69669	0.00687259

## Sheet: TGFβ
			标曲吸光度	标曲浓度（pg/ml）
			0.055	0
			0.175	20
			0.33	40
			0.577	80
			1.038	160
			1.771	320
		Normal group	0.393	0.391	0.356	0.384	0.395	0.432
		Model group	0.318	0.319	0.305	0.33	0.345	0.357
		Apigenin	0.348	0.351	0.387	0.354	0.371	0.328
		Normal group	54.3104	53.9399	47.4569	52.6433	54.6809	61.5344		54.0943	4.51508	0.000667057
		Model group	40.4181	40.6034	38.0101	42.6409	45.4193	47.6421		42.4557	3.5514
		Apigenin	45.975	46.5307	53.199	47.0864	50.2353	42.2704		47.5495	3.76113	0.0366294
