# Supplementary material for: Apigenin mitigates intestinal barrier dysfunction in sepsis by modulating the AKT signaling pathway
Source: BMC Gastroenterol. 2025 Aug 30;25:626. doi: 10.1186/s12876-025-04196-0 (PMC12398084; doi:10.1186/s12876-025-04196-0)
Supplement: Supplementary file 1 — Supplementary Material 1 [file 12876_2025_4196_MOESM1_ESM.zip › Supplementary Materials/Figure 3/Figure3-A-D.xlsx]

## Sheet: Sheet1
	IL-1β	Normal group	1	1	1		1
		Model group	3.09513	4.22075	3.36359		3.55982
		Apigenin	1.11729	1.37793	1.16878		1.22133
	TNF-α	Normal group	1	1	1		1
		Model group	5.24157	4.85678	5.65685		5.25174
		Apigenin	2.41999	2.44528	2.69447		2.51991
	IL-6	Normal group	1	1	1		1
		Model group	81.0084	54.0042	80.4489		71.8205
		Apigenin	1.88557	1.33793	5.77572		2.99974
	COX-2	Normal group	1	1	1		1
		Model group	4.83998	1.77154	3.53081		3.38077
		Apigenin	0.404721	0.192109	0.381565		0.326132
