# Supplementary material for: Apigenin mitigates intestinal barrier dysfunction in sepsis by modulating the AKT signaling pathway
Source: BMC Gastroenterol. 2025 Aug 30;25:626. doi: 10.1186/s12876-025-04196-0 (PMC12398084; doi:10.1186/s12876-025-04196-0)
Supplement: Supplementary file 1 — Supplementary Material 1 [file 12876_2025_4196_MOESM1_ESM.zip › Supplementary Materials/Figure 3/Figure3-E-F.xlsx]

## Sheet: Sheet1
	IL-1		1	1	1			1
			3.02354	2.40932	2.83283			2.75523
			1.88578	1.53432	1.77135			1.73048
	IL-6		1	1	1			1
			1.52482	1.56243	1.6024			1.56322
			1.26841	1.17556	1.17149			1.20515
