# Supplementary material for: Apigenin mitigates intestinal barrier dysfunction in sepsis by modulating the AKT signaling pathway
Source: BMC Gastroenterol. 2025 Aug 30;25:626. doi: 10.1186/s12876-025-04196-0 (PMC12398084; doi:10.1186/s12876-025-04196-0)
Supplement: Supplementary file 1 — Supplementary Material 1 [file 12876_2025_4196_MOESM1_ESM.zip › Supplementary Materials/Figure 4/Figure4-A-C.xlsx]

## Sheet: Sheet1
	Claudin-1
		N	1	1	1			1
		LPS	0.232451	0.307786	0.37501			0.305082
		API	0.604997	0.675955	0.78187			0.687607
	Occludin
		N	1	1	1			1
		LPS	0.190782	0.245705	0.264255			0.233581
		API	0.486327	0.403321	0.517632			0.469094
	ZO-1
		N	1	1	1			1
		LPS	0.32421	0.296479	0.41466			0.345116
		API	0.849685	0.707107	0.714497			0.757096
