# Supplementary material for: Apigenin mitigates intestinal barrier dysfunction in sepsis by modulating the AKT signaling pathway
Source: BMC Gastroenterol. 2025 Aug 30;25:626. doi: 10.1186/s12876-025-04196-0 (PMC12398084; doi:10.1186/s12876-025-04196-0)
Supplement: Supplementary file 1 — Supplementary Material 1 [file 12876_2025_4196_MOESM1_ESM.zip › Supplementary Materials/Figure 4/Figure4-D-F.xlsx]

## Sheet: Sheet1
		ZO-1		1	1	1			1
				0.800992	0.874701	0.860516			0.845403
				0.987827	1.0782	1.20032			1.08878
		claudin		1	1	1			1
				0.516962	0.508015	0.566959			0.530645
				0.972412	0.947012	1.04987			0.989765
		Occludin		1	1	1			1
				0.346996	0.338528	0.34481			0.343445
				1.03841	0.686661	0.760018			0.828362
