# Supplementary material for: Apigenin mitigates intestinal barrier dysfunction in sepsis by modulating the AKT signaling pathway
Source: BMC Gastroenterol. 2025 Aug 30;25:626. doi: 10.1186/s12876-025-04196-0 (PMC12398084; doi:10.1186/s12876-025-04196-0)
Supplement: Supplementary file 1 — Supplementary Material 1 [file 12876_2025_4196_MOESM1_ESM.zip › Supplementary Materials/Figure 5/Figure5-A-C.xlsx]

## Sheet: Sheet1
caco2	Claudin-1	N	1	1	1			1
		LPS	0.216134	0.193446	0.276433			0.228671
		API	0.45376	0.512278	0.371131			0.445723
	Occludin		1	1	1			1
		N	0.309927	0.464902	0.345079			0.373303
		LPS	0.613442	0.592546	0.659754			0.621914
		API
	ZO-1	N	1	1	1			1
		LPS	0.590496	0.541488	0.493116			0.5417
		API	0.942785	0.803851	0.861546			0.869394
