# Supplementary material for: Apigenin mitigates intestinal barrier dysfunction in sepsis by modulating the AKT signaling pathway
Source: BMC Gastroenterol. 2025 Aug 30;25:626. doi: 10.1186/s12876-025-04196-0 (PMC12398084; doi:10.1186/s12876-025-04196-0)
Supplement: Supplementary file 1 — Supplementary Material 1 [file 12876_2025_4196_MOESM1_ESM.zip › Supplementary Materials/Figure 5/Figure5-D-F.xlsx]

## Sheet: Sheet1
	caco-2	ZO-1		1	1	1			1
				0.190407	0.199988	0.203427			0.197941
				0.55785	0.55659	0.597308			0.570583
		Occludin		1	1	1			1
				0.724835	0.741929	0.744846			0.737203
				0.888522	0.798	0.842726			0.843083
		claudin		1	1	1			1
				0.692539	0.697438	0.564971			0.65165
				0.863732	0.872299	0.836663			0.857565
