# Supplementary material for: Apigenin mitigates intestinal barrier dysfunction in sepsis by modulating the AKT signaling pathway
Source: BMC Gastroenterol. 2025 Aug 30;25:626. doi: 10.1186/s12876-025-04196-0 (PMC12398084; doi:10.1186/s12876-025-04196-0)
Supplement: Supplementary file 1 — Supplementary Material 1 [file 12876_2025_4196_MOESM1_ESM.zip › Supplementary Materials/Figure 5/Figure5-H.xlsx]

## Sheet: Sheet1
		0	N	409	414	420			414.333	5.50757
			M	408	416	418			414	5.2915
			A	405	411	421			412.333	8.0829
		6	N	402	418	409			409.667	8.02081
			M	401	384	389			391.333	8.73689
			A	402	380	415			399	17.6918
		12	N	417	425	405			415.667	10.0664
			M	382	374	361			372.333	10.5987
			A	387	374	385			382	7
		24	N	411	419	438			422.667	13.8684
			M	305	315	287			302.333	14.1892
			A	367	357	368			364	6.08276
		36	N	426	401	415			414	12.53
			M	268	285	291			281.333	11.9304
			A	339	365	368			357.333	15.9478
		48	N	409	418	425			417.333	8.02081
			M	241	271	254			255.333	15.0444
			A	357	344	372			357.667	14.0119
