# Supplementary material for: Apigenin mitigates intestinal barrier dysfunction in sepsis by modulating the AKT signaling pathway
Source: BMC Gastroenterol. 2025 Aug 30;25:626. doi: 10.1186/s12876-025-04196-0 (PMC12398084; doi:10.1186/s12876-025-04196-0)
Supplement: Supplementary file 1 — Supplementary Material 1 [file 12876_2025_4196_MOESM1_ESM.zip › Supplementary Materials/Figure 9/Figure9-A-C.xlsx]

## Sheet: Sheet1
	AKT/PAKT	Normal	1	1	1		1
		Model	3.8	4.1	3.5		3.8
		Apigenin	1.8	1.4	1.8		1.66667
	MMP-9	Normal	1	1	1		1
		Model	2.9	3.2	3.5		3.2
		Apigenin	1.8	1.4	1.6		1.6
	COX2	Normal	1	1	1		1
		Model	3.6	3.3	2.9		3.26667
		Apigenin	2.4	2.5	2.1		2.33333
