# Supplementary material for: Apigenin mitigates intestinal barrier dysfunction in sepsis by modulating the AKT signaling pathway
Source: BMC Gastroenterol. 2025 Aug 30;25:626. doi: 10.1186/s12876-025-04196-0 (PMC12398084; doi:10.1186/s12876-025-04196-0)
Supplement: Supplementary file 2 — Supplementary Material 2 [file 12876_2025_4196_MOESM2_ESM.zip]

Archive with 21 entries (16 files):
- wb-2025-5-27/Figure4-G/Figure4-Claudin1.Tif
- wb-2025-5-27/
- wb-2025-5-27/Figure3-G/
- wb-2025-5-27/Figure3-G/Figure3-GAPDH1-1.Tif
- wb-2025-5-27/Figure3-G/Figure3-IL-1β.Tif
- wb-2025-5-27/Figure3-G/Figure3-IL-6.tif
- wb-2025-5-27/Figure4-G/
- wb-2025-5-27/Figure4-G/Figure4-GAPDH1.Tif
- wb-2025-5-27/Figure4-G/Figure4-Occludin1.Tif
- wb-2025-5-27/Figure4-G/Figure4-ZO-1.Tif
- wb-2025-5-27/Figure5-G/
- wb-2025-5-27/Figure5-G/Figure5-Claudin1-2.Tif
- wb-2025-5-27/Figure5-G/Figure5-GAPDH-1.Tif
- wb-2025-5-27/Figure5-G/Figure5-Occludin-2.Tif
- wb-2025-5-27/Figure5-G/Figure5-ZO-1-2.Tif
- wb-2025-5-27/Figure9-D/
- wb-2025-5-27/Figure9-D/Figure9-AKT.Tif
- wb-2025-5-27/Figure9-D/Figure9-COX2.Tif
- wb-2025-5-27/Figure9-D/Figure9-GAPDH.Tif
- wb-2025-5-27/Figure9-D/Figure9-MMP9.Tif
- wb-2025-5-27/Figure9-D/Figure9-p-AKT.Tif
